# Supplementary material for: Effectiveness of a Home-Based Counselling Strategy on Neonatal Care and Survival: A Cluster-Randomised Trial in Six Districts of Rural Southern Tanzania
Source: PLoS Med. 2015 Sep 29;12(9):e1001881. doi: 10.1371/journal.pmed.1001881 (PMC4587813; doi:10.1371/journal.pmed.1001881)
Supplement: S1 Data — (XLSX) [file pmed.1001881.s001.xlsx]

## Sheet: Sheet1
	Expected birth in 3 months	Number of visits *	Proportion of first visits per expected birth	Number of visits in 3 months*	Proportion of fourth visits per expected birth
1 (Aug 10)	6829	8473		3451	50.5345
2 (Feb 11)	6829	6010	88.007	3698	54.1514
3 (May 11)	6829	6010	88.007	3995	58.5005
4 (Aug 11)	6829	5801	84.9466	4190	61.356
5 (Jan 12)	6829	5950	87.1284	4672	68.4141
6 (June 12)	6829	5810	85.0783	4602	67.3891
7 (Sep 12)	6829	5842	85.5469	4597	67.3159
8 (Dec 12)	6829	5402	79.1038	4221	61.8099
9 (Mar 13)	6829	5300	77.6102	4307	63.0693
10 (July 13)	6829	5393	78.972	4538	66.4519
*extracted from the work book of volunteers within a three months period prior to the Quarterly review meetings
